# Supplementary material for: Urinary Catheters Coated with a Novel Biofilm Preventative Agent Inhibit Biofilm Development by Diverse Bacterial Uropathogens
Source: Antibiotics (Basel). 2022 Oct 30;11(11):1514. doi: 10.3390/antibiotics11111514 (PMC9686518; doi:10.3390/antibiotics11111514)
Supplement: Supplementary file 1 [file antibiotics-11-01514-s001.zip]

Archive with 1 entries (1 files):
- antibiotics-1975597-supplementary.pdf
